# Supplementary material for: Triacylglycerides and Phospholipids from Egg Yolk Differently Influence the Immunostimulating Properties of Egg White Proteins
Source: Nutrients. 2021 Sep 22;13(10):3301. doi: 10.3390/nu13103301 (PMC8539141; doi:10.3390/nu13103301)
Supplement: Supplementary file 1 [file nutrients-13-03301-s001.zip]

Archive with 1 entries (1 files):
- nutrients-1351885-supplementary.pdf
